# Supplementary material for: Self-construal priming modulates sonic seasoning
Source: Front Psychol. 2023 Apr 3;14:1041202. doi: 10.3389/fpsyg.2023.1041202 (PMC10106597; doi:10.3389/fpsyg.2023.1041202)
Supplement: Supplementary file 1 [file Table_1.XLSX]

## Sheet: rawdata
StartDate	EndDate	Status	IPAddress	Progress	Duration (in seconds)	Finished	RecordedDate	ResponseId	RecipientLastName	RecipientFirstName	RecipientEmail	ExternalReference	LocationLatitude	LocationLongitude	DistributionChannel	UserLanguage	Q_RecaptchaScore	Q1.2	Q2.1	Q2.2	Q2.3	Q2.4	Q6.1	Q6.2	Q7.1	Q7.2	Q3.1	Q3.2	Q3.3	Q3.4	Q3.5	Q3.6	Q3.7	Q3.8	Q3.9	Q3.10	Q3.11	Q3.12	Q3.13	Q3.14	Q3.15	Q3.16	Q3.17	Q3.18
Start Date	End Date	Response Type	IP Address	Progress	Duration (in seconds)	Finished	Recorded Date	Response ID	Recipient Last Name	Recipient First Name	Recipient Email	External Data Reference	Location Latitude	Location Longitude	Distribution Channel	User Language	Q_RecaptchaScore	在正式开始之前，请仔细阅读以下内容，并表明您是否同意。 1. 我已经阅读并且理解了以上的信息，理解了本次研究的大概目的。2. 我理解自己可以在任何时间停止并退出实验，并且这样做会损坏实验数据。3. 我理解自己的数据是匿名的。4. 我同意参与这个网络研究。	你的年龄（请输入整数）	你的性别	你的视力或矫正视力是否正常	你的听力是否正常	请认真听完下面的一段音乐，并完成情绪评分表	请认真听音乐	请认真听完下面的一段音乐，并完成情绪评分表	请认真听音乐	活跃的	充满热情的	快乐的	兴高采烈的	兴奋的	自豪的	欣喜的	精力充沛的	感激的	羞愧的	难过的	害怕的	紧张的	惊恐的	内疚的	易怒的	战战兢兢的	恼怒的
2023-01-17 21:54:40	2023-01-17 21:56:41	Survey Preview		100	120	True	2023-01-17 21:56:42	R_3O7waHOfaRduF80					31.7685	119.953	preview	ZH-S		同意	20	女	是	是	我已认真阅读完毕	我已听完该段音乐			1 完全没有	1 完全没有	1 完全没有	1 完全没有	2有一些	3中等程度	1 完全没有	1 完全没有	2有一些	3中等程度	4非常多	4非常多	4非常多	4非常多	2有一些	4非常多	2有一些	4非常多
2023-01-17 21:58:43	2023-01-17 22:00:20	Survey Preview		100	97	True	2023-01-17 22:00:22	R_28IGSzR3gtMuTYS					31.7685	119.953	preview	ZH-S		同意	20	女	是	是			我已认真阅读完毕	我已听完该段音乐	4非常多	4非常多	4非常多	3中等程度	3中等程度	3中等程度	4非常多	4非常多	4非常多	4非常多	2有一些	2有一些	3中等程度	1 完全没有	4非常多	1 完全没有	1 完全没有	1 完全没有
2023-01-17 22:05:43	2023-01-17 22:08:20	IP Address	180.98.5.216	100	157	True	2023-01-17 22:08:21	R_1IRfDKnXJyoR9xg					31.7685	119.953	anonymous	ZH-S		同意	20	女	是	是			我已认真阅读完毕	我已听完该段音乐	3中等程度	3中等程度	3中等程度	3中等程度	4非常多	2有一些	4非常多	3中等程度	3中等程度	1 完全没有	2有一些	1 完全没有	1 完全没有	1 完全没有	1 完全没有	1 完全没有	1 完全没有	1 完全没有
2023-01-17 22:41:00	2023-01-17 22:44:10	IP Address	183.202.69.69	100	190	True	2023-01-17 22:44:10	R_1IKvi6LHI19z61y					35.4963	112.831	anonymous	ZH-S		同意	24	女	是	是	我已认真阅读完毕	我已听完该段音乐			1 完全没有	1 完全没有	1 完全没有	1 完全没有	1 完全没有	1 完全没有	1 完全没有	1 完全没有	1 完全没有	1 完全没有	4非常多	3中等程度	3中等程度	2有一些	2有一些	3中等程度	2有一些	3中等程度
2023-01-17 22:57:47	2023-01-17 23:00:31	IP Address	180.98.145.52	100	163	True	2023-01-17 23:00:32	R_338qv9dawCbbhex					32.0589	118.774	anonymous	ZH-S		同意	21	女	是	是	我已认真阅读完毕	我已听完该段音乐			1 完全没有	3中等程度	1 完全没有	1 完全没有	2有一些	1 完全没有	1 完全没有	1 完全没有	1 完全没有	1 完全没有	4非常多	1 完全没有	3中等程度	1 完全没有	1 完全没有	1 完全没有	1 完全没有	1 完全没有
2023-01-17 23:00:13	2023-01-17 23:02:37	IP Address	223.104.146.105	100	144	True	2023-01-17 23:02:38	R_1OEaKBoQY0E7N4H					31.3093	120.602	anonymous	ZH-S		同意	21	女	是	是	我已认真阅读完毕	我已听完该段音乐			2有一些	2有一些	2有一些	1 完全没有	2有一些	3中等程度	2有一些	3中等程度	3中等程度	2有一些	4非常多	3中等程度	4非常多	3中等程度	4非常多	1 完全没有	4非常多	1 完全没有
2023-01-17 23:04:39	2023-01-17 23:07:02	IP Address	183.208.185.35	100	143	True	2023-01-17 23:07:03	R_2wdJj6sa6MS6kMQ					31.7685	119.953	anonymous	ZH-S		同意	21	女	是	是	我已认真阅读完毕	我已听完该段音乐			1 完全没有	2有一些	1 完全没有	1 完全没有	2有一些	1 完全没有	1 完全没有	2有一些	1 完全没有	1 完全没有	3中等程度	3中等程度	4非常多	3中等程度	1 完全没有	3中等程度	3中等程度	3中等程度
2023-01-17 23:06:28	2023-01-17 23:08:59	IP Address	117.86.62.125	100	151	True	2023-01-17 23:09:00	R_1eK7zz3ZM6Zjyr4					32.0264	120.865	anonymous	ZH-S		同意	21	女	是	是			我已认真阅读完毕	我已听完该段音乐	2有一些	1 完全没有	2有一些	1 完全没有	2有一些	1 完全没有	2有一些	1 完全没有	3中等程度	1 完全没有	3中等程度	1 完全没有	2有一些	1 完全没有	1 完全没有	1 完全没有	1 完全没有	1 完全没有
2023-01-17 23:05:26	2023-01-17 23:09:12	IP Address	118.212.213.120	100	226	True	2023-01-17 23:09:13	R_2wNuQGh9Onjccan					28.6796	115.865	anonymous	ZH-S		同意	24	男	是	是			我已认真阅读完毕	我已听完该段音乐	2有一些	1 完全没有	2有一些	1 完全没有	1 完全没有	2有一些	2有一些	2有一些	3中等程度	1 完全没有	1 完全没有	1 完全没有	1 完全没有	1 完全没有	1 完全没有	1 完全没有	1 完全没有	1 完全没有
2023-01-17 23:11:17	2023-01-17 23:14:29	IP Address	183.208.166.177	100	192	True	2023-01-17 23:14:30	R_3JyH5JKL9XzsphC					31.7685	119.953	anonymous	ZH-S	0.9	同意	19	女	是	是			我已认真阅读完毕	我已听完该段音乐	3中等程度	3中等程度	4非常多	3中等程度	1 完全没有	3中等程度	4非常多	3中等程度	4非常多	1 完全没有	2有一些	1 完全没有	1 完全没有	1 完全没有	1 完全没有	1 完全没有	2有一些	1 完全没有
2023-01-17 23:15:39	2023-01-17 23:18:00	IP Address	122.96.46.249	100	141	True	2023-01-17 23:18:01	R_1gLwTxGVreUjwB7					31.7685	119.953	anonymous	ZH-S		同意	20	女	是	是			我已认真阅读完毕	我已听完该段音乐	2有一些	2有一些	2有一些	2有一些	2有一些	1 完全没有	2有一些	2有一些	1 完全没有	1 完全没有	1 完全没有	1 完全没有	2有一些	1 完全没有	1 完全没有	1 完全没有	2有一些	1 完全没有
2023-01-17 23:15:16	2023-01-17 23:18:19	IP Address	183.208.190.192	100	182	True	2023-01-17 23:18:20	R_115tWK0RE7rxdcS					31.7685	119.953	anonymous	ZH-S		同意	19	女	是	是	我已认真阅读完毕	我已听完该段音乐			2有一些	2有一些	1 完全没有	1 完全没有	3中等程度	1 完全没有	1 完全没有	4非常多	2有一些	2有一些	2有一些	4非常多	5极其多	3中等程度	1 完全没有	3中等程度	1 完全没有	3中等程度
2023-01-17 23:18:49	2023-01-17 23:21:04	IP Address	183.206.166.88	100	135	True	2023-01-17 23:21:04	R_2OZUOUZPrcGrPSy					32.0589	118.774	anonymous	ZH-S		同意	23	女	是	是			我已认真阅读完毕	我已听完该段音乐	3中等程度	3中等程度	3中等程度	1 完全没有	1 完全没有	1 完全没有	3中等程度	2有一些	3中等程度	1 完全没有	2有一些	1 完全没有	1 完全没有	1 完全没有	1 完全没有	1 完全没有	1 完全没有	1 完全没有
2023-01-17 23:18:29	2023-01-17 23:21:39	IP Address	124.72.41.191	100	189	True	2023-01-17 23:21:40	R_2WV8mdmwn4iIuH3					26.0492	119.291	anonymous	ZH-S		同意	22	女	是	是	我已认真阅读完毕	我已听完该段音乐			3中等程度	3中等程度	1 完全没有	2有一些	3中等程度	1 完全没有	1 完全没有	3中等程度	1 完全没有	1 完全没有	2有一些	4非常多	4非常多	4非常多	1 完全没有	4非常多	4非常多	4非常多
2023-01-17 23:19:17	2023-01-17 23:21:45	IP Address	180.107.115.50	100	147	True	2023-01-17 23:21:45	R_2rkLPwp0YmT0rAp					31.3093	120.602	anonymous	ZH-S		同意	22	男	是	是			我已认真阅读完毕	我已听完该段音乐	2有一些	2有一些	4非常多	2有一些	2有一些	1 完全没有	3中等程度	3中等程度	1 完全没有	1 完全没有	1 完全没有	1 完全没有	1 完全没有	1 完全没有	1 完全没有	1 完全没有	1 完全没有	1 完全没有
2023-01-17 23:18:18	2023-01-17 23:22:04	IP Address	39.144.157.63	100	226	True	2023-01-17 23:22:05	R_1H1YSYAiUhbgoh4					31.3093	120.602	anonymous	ZH-S		同意	19	女	是	是			我已认真阅读完毕	我已听完该段音乐	3中等程度	2有一些	4非常多	2有一些	1 完全没有	2有一些	3中等程度	2有一些	2有一些	1 完全没有	2有一些	1 完全没有	1 完全没有	1 完全没有	2有一些	1 完全没有	1 完全没有	1 完全没有
2023-01-17 23:19:25	2023-01-17 23:22:05	IP Address	42.91.152.10	100	160	True	2023-01-17 23:22:06	R_2VDYrzdmPVGTiIy					36.0647	103.84	anonymous	ZH-S		同意	22	女	是	是	我已认真阅读完毕	我已听完该段音乐			1 完全没有	1 完全没有	1 完全没有	1 完全没有	3中等程度	1 完全没有	1 完全没有	2有一些	1 完全没有	1 完全没有	3中等程度	4非常多	3中等程度	4非常多	1 完全没有	2有一些	3中等程度	3中等程度
2023-01-17 23:19:39	2023-01-17 23:22:46	IP Address	106.80.250.120	100	186	True	2023-01-17 23:22:46	R_1l3Q9dxWFpqeQAd					29.5689	106.558	anonymous	ZH-S		同意	21	女	否	是	我已认真阅读完毕	我已听完该段音乐			2有一些	2有一些	1 完全没有	1 完全没有	5极其多	4非常多	1 完全没有	3中等程度	1 完全没有	2有一些	2有一些	3中等程度	2有一些	3中等程度	2有一些	2有一些	1 完全没有	2有一些
2023-01-17 23:20:21	2023-01-17 23:22:58	IP Address	49.119.183.214	100	156	True	2023-01-17 23:22:58	R_RkNcqF6zEq8BvPj					34.7732	113.722	anonymous	ZH-S		同意	22	女	是	是	我已认真阅读完毕	我已听完该段音乐			2有一些	1 完全没有	1 完全没有	1 完全没有	1 完全没有	1 完全没有	1 完全没有	1 完全没有	1 完全没有	1 完全没有	2有一些	4非常多	3中等程度	4非常多	1 完全没有	3中等程度	3中等程度	3中等程度
2023-01-17 23:05:18	2023-01-17 23:24:47	IP Address	222.188.153.25	100	1168	True	2023-01-17 23:24:48	R_2zY1tHfeHU4KD0b					31.7685	119.953	anonymous	ZH-S		同意	22	男	是	是	我已认真阅读完毕	我已听完该段音乐			3中等程度	1 完全没有	1 完全没有	1 完全没有	3中等程度	1 完全没有	1 完全没有	2有一些	1 完全没有	1 完全没有	2有一些	2有一些	5极其多	2有一些	1 完全没有	2有一些	3中等程度	3中等程度
2023-01-17 23:29:03	2023-01-17 23:31:50	IP Address	222.93.228.203	100	167	True	2023-01-17 23:31:51	R_u2IbUAwCtj50WyJ					31.3093	120.602	anonymous	ZH-S		同意	23	男	是	是	我已认真阅读完毕	我已听完该段音乐			2有一些	2有一些	1 完全没有	2有一些	2有一些	3中等程度	1 完全没有	2有一些	1 完全没有	2有一些	4非常多	4非常多	4非常多	4非常多	3中等程度	3中等程度	4非常多	3中等程度
2023-01-17 23:32:15	2023-01-17 23:34:21	IP Address	58.84.54.87	100	126	True	2023-01-17 23:34:22	R_1OZkayMOui1wSx1					22.2578	114.166	anonymous	ZH-S	0.8	同意	20	女	是	是	我已认真阅读完毕	我已听完该段音乐			4非常多	4非常多	1 完全没有	2有一些	4非常多	2有一些	1 完全没有	4非常多	1 完全没有	1 完全没有	2有一些	4非常多	5极其多	5极其多	1 完全没有	1 完全没有	2有一些	3中等程度
2023-01-17 23:32:29	2023-01-17 23:35:07	IP Address	113.73.37.234	100	158	True	2023-01-17 23:35:08	R_10YITkhS0lAK26o					22.5326	113.365	anonymous	ZH-S		同意	20	女	是	是	我已认真阅读完毕	我已听完该段音乐			3中等程度	3中等程度	2有一些	1 完全没有	2有一些	2有一些	1 完全没有	4非常多	1 完全没有	1 完全没有	3中等程度	3中等程度	4非常多	2有一些	1 完全没有	3中等程度	2有一些	2有一些
2023-01-17 23:32:42	2023-01-17 23:35:28	IP Address	39.162.182.18	100	165	True	2023-01-17 23:35:29	R_6P7b7bVQaCVW2Rz					32.9879	112.538	anonymous	ZH-S		同意	20	女	是	是	我已认真阅读完毕	我已听完该段音乐			1 完全没有	1 完全没有	1 完全没有	1 完全没有	1 完全没有	1 完全没有	1 完全没有	1 完全没有	1 完全没有	1 完全没有	4非常多	5极其多	3中等程度	2有一些	2有一些	2有一些	2有一些	1 完全没有
2023-01-17 23:41:43	2023-01-17 23:44:04	IP Address	113.118.39.81	100	140	True	2023-01-17 23:44:05	R_23f0PEY3A4fOYqU					22.5559	114.058	anonymous	ZH-S		同意	21	男	是	是	我已认真阅读完毕	我已听完该段音乐			2有一些	1 完全没有	1 完全没有	1 完全没有	1 完全没有	1 完全没有	1 完全没有	1 完全没有	2有一些	2有一些	4非常多	4非常多	3中等程度	4非常多	3中等程度	3中等程度	2有一些	3中等程度
2023-01-17 23:19:51	2023-01-18 00:07:02	IP Address	39.144.155.19	100	2831	True	2023-01-18 00:07:03	R_2QLfobmpoxAgjjW					32.0264	120.865	anonymous	ZH-S		同意	21	男	是	是	我已认真阅读完毕	我已听完该段音乐			2有一些	2有一些	2有一些	1 完全没有	2有一些	2有一些	1 完全没有	2有一些	1 完全没有	1 完全没有	2有一些	3中等程度	2有一些	4非常多	2有一些	2有一些	3中等程度	4非常多
2023-01-18 00:28:06	2023-01-18 00:30:50	IP Address	49.85.131.163	100	164	True	2023-01-18 00:30:52	R_xydbcrCNjPBtvEd					32.4903	119.9	anonymous	ZH-S		同意	22	女	是	是			我已认真阅读完毕	我已听完该段音乐	2有一些	1 完全没有	3中等程度	1 完全没有	1 完全没有	3中等程度	3中等程度	2有一些	1 完全没有	1 完全没有	3中等程度	1 完全没有	1 完全没有	1 完全没有	1 完全没有	1 完全没有	1 完全没有	1 完全没有
2023-01-18 00:45:17	2023-01-18 00:48:30	IP Address	153.101.20.57	100	193	True	2023-01-18 00:48:31	R_2Cky9fOkp4EN6FT					31.7685	119.953	anonymous	ZH-S		同意	23	女	是	是			我已认真阅读完毕	我已听完该段音乐	5极其多	4非常多	4非常多	5极其多	4非常多	3中等程度	5极其多	4非常多	2有一些	1 完全没有	1 完全没有	1 完全没有	1 完全没有	1 完全没有	1 完全没有	1 完全没有	1 完全没有	1 完全没有
2023-01-17 23:18:28	2023-01-18 01:04:57	IP Address	183.9.83.117	100	6389	True	2023-01-18 01:04:58	R_1rB0sey989htCZE					23.1181	113.254	anonymous	ZH-S		同意	25	男	是	是			我已认真阅读完毕	我已听完该段音乐	4非常多	4非常多	4非常多	3中等程度	2有一些	3中等程度	4非常多	4非常多	1 完全没有	1 完全没有	1 完全没有	1 完全没有	1 完全没有	1 完全没有	1 完全没有	1 完全没有	1 完全没有	1 完全没有
2023-01-18 01:22:14	2023-01-18 01:25:06	IP Address	113.70.95.48	100	172	True	2023-01-18 01:25:07	R_1i2KlseJvAkoGoZ					23.0261	113.137	anonymous	ZH-S		同意	24	女	是	是			我已认真阅读完毕	我已听完该段音乐	1 完全没有	1 完全没有	1 完全没有	1 完全没有	1 完全没有	1 完全没有	1 完全没有	1 完全没有	1 完全没有	1 完全没有	2有一些	1 完全没有	1 完全没有	1 完全没有	1 完全没有	1 完全没有	1 完全没有	1 完全没有
2023-01-18 01:31:53	2023-01-18 01:33:38	IP Address	183.210.218.151	100	104	True	2023-01-18 01:33:38	R_2czpHNh4dbUmfBA					31.7685	119.953	anonymous	ZH-S		同意	19	男	否	是			我已认真阅读完毕	我已听完该段音乐	2有一些	1 完全没有	2有一些	1 完全没有	1 完全没有	1 完全没有	1 完全没有	1 完全没有	1 完全没有	2有一些	1 完全没有	1 完全没有	2有一些	1 完全没有	2有一些	5极其多	1 完全没有	1 完全没有
2023-01-18 01:32:45	2023-01-18 01:35:17	IP Address	117.136.67.68	100	151	True	2023-01-18 01:35:17	R_3I5bII1eFGDIUlx					31.3093	120.602	anonymous	ZH-S		同意	21	女	是	是			我已认真阅读完毕	我已听完该段音乐	3中等程度	2有一些	3中等程度	2有一些	2有一些	2有一些	3中等程度	2有一些	2有一些	1 完全没有	1 完全没有	1 完全没有	1 完全没有	1 完全没有	1 完全没有	1 完全没有	1 完全没有	1 完全没有
2023-01-18 01:50:06	2023-01-18 01:54:19	IP Address	49.93.165.226	100	253	True	2023-01-18 01:54:20	R_3PGfdSbvX4gF3TU					31.3093	120.602	anonymous	ZH-S		同意	21	女	是	是			我已认真阅读完毕	我已听完该段音乐	3中等程度	3中等程度	2有一些	1 完全没有	2有一些	2有一些	2有一些	3中等程度	3中等程度	2有一些	3中等程度	1 完全没有	2有一些	1 完全没有	2有一些	2有一些	2有一些	2有一些
2023-01-18 02:01:49	2023-01-18 02:04:44	IP Address	122.97.228.61	100	175	True	2023-01-18 02:04:45	R_0PagnVy5t0OyeHf					31.3093	120.602	anonymous	ZH-S		同意	20	女	是	是			我已认真阅读完毕	我已听完该段音乐	2有一些	1 完全没有	1 完全没有	1 完全没有	1 完全没有	2有一些	1 完全没有	1 完全没有	1 完全没有	1 完全没有	4非常多	2有一些	2有一些	1 完全没有	2有一些	1 完全没有	1 完全没有	1 完全没有

## Sheet: Sheet1
你的年龄（请输入整数）	你的性别	音乐（1=negative，2=positive）	活跃的	充满热情的	快乐的	兴高采烈的	兴奋的	自豪的	欣喜的	精力充沛的	感激的	羞愧的	难过的	害怕的	紧张的	惊恐的	内疚的	易怒的	战战兢兢的	恼怒的	N情感	P情感
20	女	1	1	1	1	1	2	3	1	1	2	3	4	4	4	4	2	4	2	4	3.44444	1.44444
24	女	1	1	1	1	1	1	1	1	1	1	1	4	3	3	2	2	3	2	3	2.55556	1
21	女	1	1	3	1	1	2	1	1	1	1	1	4	1	3	1	1	1	1	1	1.55556	1.33333
21	女	1	2	2	2	1	2	3	2	3	3	2	4	3	4	3	4	1	4	1	2.88889	2.22222
21	女	1	1	2	1	1	2	1	1	2	1	1	3	3	4	3	1	3	3	3	2.66667	1.33333
19	女	1	2	2	1	1	3	1	1	4	2	2	2	4	5	3	1	3	1	3	2.66667	1.88889
22	女	1	3	3	1	2	3	1	1	3	1	1	2	4	4	4	1	4	4	4	3.11111	2
22	女	1	1	1	1	1	3	1	1	2	1	1	3	4	3	4	1	2	3	3	2.66667	1.33333
21	女	1	2	2	1	1	5	4	1	3	1	2	2	3	2	3	2	2	1	2	2.11111	2.22222
22	女	1	2	1	1	1	1	1	1	1	1	1	2	4	3	4	1	3	3	3	2.66667	1.11111
22	男	1	3	1	1	1	3	1	1	2	1	1	2	2	5	2	1	2	3	3	2.33333	1.55556
23	男	1	2	2	1	2	2	3	1	2	1	2	4	4	4	4	3	3	4	3	3.44444	1.77778
20	女	1	4	4	1	2	4	2	1	4	1	1	2	4	5	5	1	1	2	3	2.66667	2.55556
20	女	1	3	3	2	1	2	2	1	4	1	1	3	3	4	2	1	3	2	2	2.33333	2.11111
20	女	1	1	1	1	1	1	1	1	1	1	1	4	5	3	2	2	2	2	1	2.44444	1
21	男	1	2	1	1	1	1	1	1	1	2	2	4	4	3	4	3	3	2	3	3.11111	1.22222
21	男	1	2	2	2	1	2	2	1	2	1	1	2	3	2	4	2	2	3	4	2.55556	1.66667
20	女	2	4	4	4	3	3	3	4	4	4	4	2	2	3	1	4	1	1	1	2.11111	3.66667
20	女	2	3	3	3	3	4	2	4	3	3	1	2	1	1	1	1	1	1	1	1.11111	3.11111
21	女	2	2	1	2	1	2	1	2	1	3	1	3	1	2	1	1	1	1	1	1.33333	1.66667
24	男	2	2	1	2	1	1	2	2	2	3	1	1	1	1	1	1	1	1	1	1	1.77778
19	女	2	3	3	4	3	1	3	4	3	4	1	2	1	1	1	1	1	2	1	1.22222	3.11111
20	女	2	2	2	2	2	2	1	2	2	1	1	1	1	2	1	1	1	2	1	1.22222	1.77778
23	女	2	3	3	3	1	1	1	3	2	3	1	2	1	1	1	1	1	1	1	1.11111	2.22222
22	男	2	2	2	4	2	2	1	3	3	1	1	1	1	1	1	1	1	1	1	1	2.22222
19	女	2	3	2	4	2	1	2	3	2	2	1	2	1	1	1	2	1	1	1	1.22222	2.33333
22	女	2	2	1	3	1	1	3	3	2	1	1	3	1	1	1	1	1	1	1	1.22222	1.88889
23	女	2	5	4	4	5	4	3	5	4	2	1	1	1	1	1	1	1	1	1	1	4
25	男	2	4	4	4	3	2	3	4	4	1	1	1	1	1	1	1	1	1	1	1	3.22222
24	女	2	1	1	1	1	1	1	1	1	1	1	2	1	1	1	1	1	1	1	1.11111	1
19	男	2	2	1	2	1	1	1	1	1	1	2	1	1	2	1	2	5	1	1	1.77778	1.22222
21	女	2	3	2	3	2	2	2	3	2	2	1	1	1	1	1	1	1	1	1	1	2.33333
21	女	2	3	3	2	1	2	2	2	3	3	2	3	1	2	1	2	2	2	2	1.88889	2.33333
20	女	2	2	1	1	1	1	2	1	1	1	1	4	2	2	1	2	1	1	1	1.66667	1.22222
